# Supplementary material for: Naphthoquinone Derivatives from Angustimassarina populi CF-097565 Display Anti-Tumour Activity in 3D Cultures of Breast Cancer Cells
Source: Molecules. 2024 Jan 15;29(2):425. doi: 10.3390/molecules29020425 (PMC10820301; doi:10.3390/molecules29020425)
Supplement: Supplementary file 1 [file molecules-29-00425-s001.zip]

Archive with 1 entries (1 files):
- molecules-2769064-supplementary.pdf
